# Supplementary material for: Feasibility and Tolerability of Daily Microgreen Consumption in Healthy Middle-Aged/Older Adults: A Randomized, Open-Label, Controlled Crossover Trial
Source: Nutrients. 2025 Jan 28;17(3):467. doi: 10.3390/nu17030467 (PMC11820112; doi:10.3390/nu17030467)
Supplement: Supplementary file 1 [file nutrients-17-00467-s001.zip]

Archive with 1 entries (1 files):
- nutrients-3397048-supplementary.pdf
